# Supplementary material for: GWAS combined with QTL mapping reveals the genetic loci of leaf morphological characters in Nicotiana tabacum
Source: BMC Plant Biol. 2024 Jun 20;24:583. doi: 10.1186/s12870-024-05261-8 (PMC11188574; doi:10.1186/s12870-024-05261-8)
Supplement: Supplementary file 1 — Supplementary Material 1 [file 12870_2024_5261_MOESM1_ESM.xlsx]

## Sheet: Supplementary Table 1
	Supplementary Table 1 185 accessions in natural population
	Number	Method of modulation	Type	Source
	D001	Cigar tobacco	Wrapper	Republic of Indonesia
	D002	Cigar tobacco	Wrapper	The Republic of Cuba
	D003	Cigar tobacco	Wrapper	The Republic of Cuba
	D004	Cigar tobacco	Wrapper	The Republic of Cuba
	D005	Cigar tobacco	Filler	The United States
	D006	Cigar tobacco	Filler	The Federative Republic of Brazil
	D007	Cigar tobacco	Wrapper	unknown
	D008	Cigar tobacco	Filler	The Republic of Cuba
	D009	Cigar tobacco	Filler	The Republic of Poland
	D010	Cigar tobacco	Wrapper	Federal Republic of Yugoslavia
	D011	Cigar tobacco	Wrapper	Republic of Indonesia
	D012	Cigar tobacco	Wrapper	The United States
	D013	Cigar tobacco	Wrapper	unknown
	D014	Cigar tobacco	Wrapper	unknown
	D015	Cigar tobacco	Wrapper	The Federal Republic of Germany
	D016	Cigar tobacco	Filler	Federal Republic of Yugoslavia
	D017	Cigar tobacco	Inner wrapper	The United States
	D018	Cigar tobacco	Wrapper	The Republic of Poland
	D019	Cigar tobacco	Wrapper	The Republic of Poland
	D020	Cigar tobacco	Wrapper	The Republic of Poland
	D021	Cigar tobacco	Filler	The Federal Republic of Germany
	D022	Cigar tobacco	Wrapper	The United States
	D023	Cigar tobacco	Wrapper	The Federal Republic of Germany
	D024	Cigar tobacco	Wrapper	The Federal Republic of Germany
	D025	Cigar tobacco	Filler	The Federal Republic of Germany
	D026	Cigar tobacco	Wrapper	The Republic of Poland
	D027	Cigar tobacco	Wrapper	The Federal Republic of Germany
	D028	Cigar tobacco	Filler	The United States
	D029	Cigar tobacco	Wrapper	The Republic of Poland
	D030	Cigar tobacco	Filler	The Republic of India
	D031	Cigar tobacco	Filler	The United States
	D032	Cigar tobacco	Filler	Republic of the Philippines
	D033	Cigar tobacco	Wrapper	The Republic of Italy
	D034	Cigar tobacco	Wrapper	Federal Republic of Yugoslavia
	D035	Cigar tobacco	Filler	Republic of Indonesia
	D036	Cigar tobacco	Wrapper	Republic of Indonesia
	D037	Cigar tobacco	Wrapper	The Kingdom of Spain
	D038	Cigar tobacco	Wrapper	unknown
	D039	Cigar tobacco	Filler	Republic of Indonesia
	D040	Cigar tobacco	Filler	The Republic of Cuba
	D041	Cigar tobacco	Filler	The Republic of Cuba
	D042	Cigar tobacco	Filler	The United States
	D043	Cigar tobacco	Filler	The People's Republic of China
	D044	Cigar tobacco	Filler	The People's Republic of China
	D045	Cigar tobacco	Wrapper	The Republic of Turkiye
	D046	Cigar tobacco	Wrapper	The United States
	D047	Cigar tobacco	Wrapper	The United States
	D048	Cigar tobacco	Wrapper	The People's Republic of China
	D049	Cigar tobacco	Wrapper	The People's Republic of China
	D050	Cigar tobacco	Wrapper	The People's Republic of China
	D051	Cigar tobacco	Filler	The Republic of Cuba
	D052	Cigar tobacco	Wrapper	The Republic of Cuba
	D053	Cigar tobacco	Wrapper	The Federative Republic of Brazil
	D054	Cigar tobacco	Wrapper	The United States
	D055	Cigar tobacco	Inner wrapper	The Commonwealth of Dominica
	D056	Cigar tobacco	Wrapper	The United States
	D057	Cigar tobacco	Wrapper	The United States
	D058	Cigar tobacco	Filler	The Commonwealth of Dominica
	D059	Cigar tobacco	Filler	The Commonwealth of Dominica
	D060	Cigar tobacco	Filler	The Federative Republic of Brazil
	D061	Cigar tobacco	Filler	The Federative Republic of Brazil
	D062	Cigar tobacco	Filler	The Federative Republic of Brazil
	D063	Cigar tobacco	Filler	The Commonwealth of Dominica
	D064	Cigar tobacco	Filler	The Commonwealth of Dominica
	D065	Cigar tobacco	Filler	The People's Republic of China
	D066	Cigar tobacco	Filler	The People's Republic of China
	D067	Sun-cured tobacco	Filler	The People's Republic of China
	D068	Sun-cured tobacco	Filler	The People's Republic of China
	D069	Sun-cured tobacco	Filler	The People's Republic of China
	D070	Sun-cured tobacco	Filler	The People's Republic of China
	D071	Sun-cured tobacco	Filler	The People's Republic of China
	D072	Sun-cured tobacco	Filler	The People's Republic of China
	D073	Sun-cured tobacco	Filler	The People's Republic of China
	D074	Sun-cured tobacco	Filler	The People's Republic of China
	D075	Sun-cured tobacco	Filler	The People's Republic of China
	D076	Sun-cured tobacco	Filler	The People's Republic of China
	D077	Sun-cured tobacco	Filler	The People's Republic of China
	D078	Sun-cured tobacco	Filler	The People's Republic of China
	D079	Sun-cured tobacco	Filler	The People's Republic of China
	D080	Sun-cured tobacco	Filler	The People's Republic of China
	D081	Sun-cured tobacco	Filler	The People's Republic of China
	D082	Sun-cured tobacco	Filler	The People's Republic of China
	D083	Sun-cured tobacco	Filler	The People's Republic of China
	D084	Sun-cured tobacco	Filler	The People's Republic of China
	D085	Sun-cured tobacco	Filler	The People's Republic of China
	D086	Sun-cured tobacco	Filler	The People's Republic of China
	D087	Sun-cured tobacco	Filler	The People's Republic of China
	D088	Sun-cured tobacco	Filler	The People's Republic of China
	D089	Sun-cured tobacco	Filler	The People's Republic of China
	D090	Sun-cured tobacco	Filler	The People's Republic of China
	D091	Sun-cured tobacco	Filler	The People's Republic of China
	D092	Sun-cured tobacco	Filler	The People's Republic of China
	D093	Sun-cured tobacco	Filler	The People's Republic of China
	D094	Sun-cured tobacco	Filler	The People's Republic of China
	D095	Sun-cured tobacco	Filler	The People's Republic of China
	D096	Sun-cured tobacco	Filler	The People's Republic of China
	D097	Sun-cured tobacco	Filler	The People's Republic of China
	D098	Sun-cured tobacco	Filler	The People's Republic of China
	D099	Sun-cured tobacco	Filler	The People's Republic of China
	D100	Sun-cured tobacco	Filler	The People's Republic of China
	D101	Sun-cured tobacco	Filler	The People's Republic of China
	D102	Sun-cured tobacco	Filler	The People's Republic of China
	D103	Sun-cured tobacco	Filler	The People's Republic of China
	D104	Sun-cured tobacco	Filler	The People's Republic of China
	D105	Sun-cured tobacco	Filler	The People's Republic of China
	D106	Sun-cured tobacco	Filler	The People's Republic of China
	D107	Sun-cured tobacco	Filler	The People's Republic of China
	D108	Sun-cured tobacco	Filler	The People's Republic of China
	D109	Sun-cured tobacco	Filler	The People's Republic of China
	D110	Sun-cured tobacco	Filler	The People's Republic of China
	D111	Sun-cured tobacco	Filler	The People's Republic of China
	D112	Sun-cured tobacco	Filler	The People's Republic of China
	D113	Sun-cured tobacco	Filler	The People's Republic of China
	D114	Sun-cured tobacco	Filler	The People's Republic of China
	D115	Sun-cured tobacco	Filler	The People's Republic of China
	D116	Sun-cured tobacco	Filler	The People's Republic of China
	D117	Sun-cured tobacco	Filler	The People's Republic of China
	D118	Sun-cured tobacco	Filler	The People's Republic of China
	D119	Burley tobacco	Wrapper	The United States
	D120	Cigar tobacco	Filler	The Federal Republic of Germany
	D121	Cigar tobacco	Wrapper	The Republic of Cuba
	D122	Cigar tobacco	Filler	The People's Republic of China
	D123	Cigar tobacco	Filler	The People's Republic of China
	D124	Cigar tobacco	Wrapper	The United States
	D125	Cigar tobacco	Wrapper	The United States
	D126	Cigar tobacco	Filler	The Kingdom of Spain
	D127	Cigar tobacco	Wrapper	The United States
	D128	Cigar tobacco	Wrapper	Swiss Confederation
	D129	Cigar tobacco	Filler	The United States
	D130	Cigar tobacco	Filler	The United States
	D131	Cigar tobacco	Wrapper	Republic of the Philippines
	D132	Cigar tobacco	Wrapper	Union of Soviet Socialist Republics
	D133	Cigar tobacco	Wrapper	The Republic of Poland
	D134	Cigar tobacco	Filler	The People's Republic of China
	D135	Cigar tobacco	Filler	The United States
	D136	Cigar tobacco	Wrapper	The People's Republic of China
	D137	Cigar tobacco	Wrapper	The Federal Republic of Germany
	D138	Cigar tobacco	Filler	The People's Republic of China
	D139	Cigar tobacco	Filler	The Republic of Nicaragua
	D140	Cigar tobacco	Wrapper	The Republic of Cuba
	D141	Cigar tobacco	Filler	Republic of the Philippines
	D142	Cigar tobacco	Filler	The People's Republic of China
	D143	Cigar tobacco	Filler	The People's Republic of China
	D144	Cigar tobacco	Wrapper	The Federative Republic of Brazil
	D145	Cigar tobacco	Wrapper	The Federative Republic of Brazil
	D146	Cigar tobacco	Wrapper	The United States
	D147	Cigar tobacco	Wrapper	The United States
	D148	Cigar tobacco	Wrapper	Republic of Indonesia
	D149	Cigar tobacco	Wrapper	Republic of Indonesia
	D150	Cigar tobacco	Filler	Republic of Indonesia
	D151	Cigar tobacco	Filler	The Republic of Cuba
	D152	Cigar tobacco	Filler or Wrapper	The Republic of Cuba
	D153	Cigar tobacco	Filler or Wrapper	The Republic of Cuba
	D154	Cigar tobacco	Filler	The Republic of Cuba
	D155	Cigar tobacco	Filler or Wrapper	The Republic of Cuba
	D156	Cigar tobacco	Filler or Wrapper	The Republic of Cuba
	D157	Cigar tobacco	Filler	The Republic of Cuba
	D158	Cigar tobacco	Wrapper	The Republic of Cuba
	D159	Cigar tobacco	Filler	The Republic of Cuba
	D160	Cigar tobacco	Filler	The Republic of Cuba
	D161	Cigar tobacco	Filler	The Republic of Cuba
	D162	Cigar tobacco	Filler	The Republic of Cuba
	D163	Cigar tobacco	Filler	The Republic of Cuba
	D164	Cigar tobacco	Filler	The Republic of Nicaragua
	D165	Cigar tobacco	Wrapper	Republic of Indonesia
	D166	Cigar tobacco	Filler	The People's Republic of China
	D167	Cigar tobacco	Filler	The People's Republic of China
	D168	Cigar tobacco	Filler	The Commonwealth of Dominica
	D169	Burley tobacco	Wrapper	The United States
	D170	Burley tobacco	Wrapper	The United States
	D171	Sun-cured tobacco	Filler	The People's Republic of China
	D172	Sun-cured tobacco	Filler	The People's Republic of China
	D173	Sun-cured tobacco	Filler	The People's Republic of China
	D174	Sun-cured tobacco	Filler	The People's Republic of China
	D176	Sun-cured tobacco	Filler	The People's Republic of China
	D177	Sun-cured tobacco	Filler	The People's Republic of China
	D178	Sun-cured tobacco	Filler	The People's Republic of China
	D179	Sun-cured tobacco	Filler	The People's Republic of China
	D180	Cigar tobacco	Wrapper	The Republic of Cuba
	D181	Sun-cured tobacco	Filler	The People's Republic of China
	D182	Sun-cured tobacco	Filler	The People's Republic of China
	D183	Sun-cured tobacco	Filler	The People's Republic of China
	D184	Sun-cured tobacco	Filler	The People's Republic of China
	D185	Native Australian tobacco	Filler	The People's Republic of China
	D186	Sun-cured tobacco	Wrapper	The People's Republic of China

## Sheet: Supplementary Table 2
	Supplementary Table 2 KASP primers used in this study
	Trait	Primer Name	Chr	SNP Location	Ref	Alt	Seq	primer_X	primer_Y	primer_C
	lateral vein diameter	LVD07	Hic_asm_19	106941646	G	T	AGTGGGCACAAACTATCATCTCATGCTACCTGATTACTATTTTGAAATTTCTTACCTAAAGTGTTCTAGTTTAATTCTAAAGCGCATCCTAGGCGTGCTT[G/T]CCCGCCCCATACCTATGGTCCAGGAGGGTTTGGACCTACTATGTGGATGGTTCTAGACTCTCTGAGGCAACTCAAAATGATAAAAAAAATGTTACACAAT	GAAGGTGACCAAGTTCATGCTGCGCATCCTAGGCGTGCTTG	GAAGGTCGGAGTCAACGGATTAGCGCATCCTAGGCGTGCTTT	CCCTCCTGGACCATAGGTATGG
	Leaf flatness	LF11	Hic_asm_0	162041657	G	A	CGTATGCAAAAGTAATTTTATCCAAGTATTCACAATTAAGCATAAAGTTCAAAAAACACCAAACTCAATTCATGCATCCAACTTTGCAATGTTTGGCTAAAAGCAAAGAAAGTCTACAGGAGCATTCCAAATGATAACTACAATTAATTCAAGTACACTAATTCAATTCTGCAACCAGCAGAATTTCATACTCGCATAAG[G/A]ATATATAGCAGCAAATGACTATAAAACACCACTCCACACACAGAGCTCTCAATTTACTCAATCCTAAACTAGTTACGGCCGCTACAATACTCTGTCCTTGCTAATATATCTTTGAACGTCAACTAAGGTTCTCGCATCCCTACACTGACAGACAAGTTCCAACCAAACAAAAAGGACTTCTAGAAAAATTTCAA…	GAAGGTGACCAAGTTCATGCTAGCAGAATTTCATACTCGCATAAGG	GAAGGTCGGAGTCAACGGATTCAGCAGAATTTCATACTCGCATAAGA	TGGAGTGGTGTTTTATAGTCATTTGCTG

## Sheet: Supplementary Table 3
	Supplementary Table 3 Summary of SNPs detected in the natural population
	Classification of SNP	Number of SNPs
	upstream	26992
	exon,get a terminator variation	799
	exon,loss of terminator variation	113
	exon,synonymous	11951
	exon,nonsynonymous	17959
	intronic	73647
	splice site	190
	downstream	2388
	both downstream and upstream	902
	intergenic	1962901
	convert variant	1436378
	transversion mutation	682764
	convert/transversion	2103
	sum	2119142

## Sheet: Supplementary Table 4
	Supplementary Table 4 Significant SNPs detected in GWAS
	Trait	Chr	Location	P value	Genotype
	Leaf flatness	Hic_asm_3	147661128	5.04624	T\C
		Hic_asm_3	147739580	5.32427	G\T
		Hic_asm_3	148343840	5.05852	A\G
		Hic_asm_3	148604095	5.22743	A\G
		Hic_asm_3	149935075	5.19061	G\A
		Hic_asm_3	150012986	5.47868	A\G
		Hic_asm_3	150785702	5.7337	T\C
		Hic_asm_3	151056877	5.17028	T\G
		Hic_asm_3	151482371	5.40364	T\C
		Hic_asm_21	20564618	5.25505	C\T
		Hic_asm_21	20624417	5.29995	G\A
		Hic_asm_21	20683849	5.57679	A\G
		Hic_asm_21	20955823	5.09315	T\G
		Hic_asm_21	21038264	5.14093	C\T
		Hic_asm_21	21099846	5.84037	C\T
		Hic_asm_21	21138313	5.43946	T\C
		Hic_asm_21	22398591	5.37727	A\T
		Hic_asm_21	40102189	6.83608	C\T
		Hic_asm_21	40210090	6.29384	T\C
		Hic_asm_21	40310458	5.31482	A\C
		Hic_asm_21	40461685	5.4309	G\C
	Leaf vein angle	Hic_asm_3	150746365	9.15	T\C
		Hic_asm_3	151419569	8.28	A\C
		Hic_asm_3	148445929	8.59	A\G
		Hic_asm_3	151482371	7.92	T\C
		Hic_asm_3	150164422	9.21	C\T
		Hic_asm_3	150360935	8.74	T\C
		Hic_asm_3	150272244	10.14	A\C
		Hic_asm_3	147707771	8.75	T\A
		Hic_asm_3	147739580	10.85	G\T
		Hic_asm_3	147471795	8.76	A\C
		Hic_asm_3	148616359	11.43	T\C
		Hic_asm_3	150124107	7.77	A\T
		Hic_asm_3	148616359	11.43	T\C
		Hic_asm_3	150164422	9.21	C\T
		Hic_asm_3	150312471	8.45	A\G
		Hic_asm_3	150164422	9.21	C\T
		Hic_asm_3	147325810	9.94	T\G
		Hic_asm_3	150103425	8.35	T\A
		Hic_asm_3	150456798	9.53	A\C
		Hic_asm_3	148535841	10.39	C\A
		Hic_asm_3	148085271	7.68	T\C
		Hic_asm_3	150456798	9.53	A\C
		Hic_asm_3	147661128	7.7	T\C
		Hic_asm_3	147820491	8.62	T\C
		Hic_asm_3	147978873	8.9	A\G
		Hic_asm_3	148343840	7.79	A\G
		Hic_asm_3	149935075	7.86	G\A
		Hic_asm_3	150012986	8.06	A\G
		Hic_asm_3	150189052	8.71	A\G
		Hic_asm_3	150536720	9.05	T\C
		Hic_asm_3	150696052	7.9	A\G
		Hic_asm_3	150785702	12.32	T\C
		Hic_asm_3	150866141	11.38	C\T
		Hic_asm_3	150992098	8.91	A\C
		Hic_asm_3	151056877	12.02	T\G
		Hic_asm_3	151149215	8.74	A\G
		Hic_asm_3	151293815	8.11	C\T
	Lateral vein diameter	Hic_asm_2	64314906	5.05455	C\T
		Hic_asm_2	64361350	5.03182	G\T
		Hic_asm_2	64400169	5.04332	A\G
		Hic_asm_2	64679551	5.06175	G\A
		Hic_asm_2	64707159	5.11685	C\T
		Hic_asm_2	64793073	5.85076	C\A
		Hic_asm_2	64822907	5.11255	G\A
		Hic_asm_2	64869329	5.08751	C\T
		Hic_asm_2	64912499	6.69069	C\A
		Hic_asm_2	64989286	5.88001	C\T
		Hic_asm_2	65018771	5.14072	G\A
		Hic_asm_2	65192627	6.22284	G\A
		Hic_asm_2	65267070	5.48275	C\A
		Hic_asm_2	65466899	5.50688	C\T
		Hic_asm_2	65615013	7.39545	G\A
		Hic_asm_2	65673832	5.66806	C\G
		Hic_asm_2	65704336	5.38388	G\A
		Hic_asm_2	65968902	5.09056	C\T
		Hic_asm_2	66221994	5.16927	G\A
		Hic_asm_2	66361006	5.37684	G\A
		Hic_asm_2	66766782	5.36065	G\T
		Hic_asm_2	67298950	5.08765	C\T
		Hic_asm_2	67468265	5.31059	T\A
		Hic_asm_2	67543118	5.69146	C\T
		Hic_asm_2	67835550	5.18614	A\C
		Hic_asm_2	68023740	5.0613	G\A
		Hic_asm_2	68202453	5.17226	C\T
		Hic_asm_2	68358969	5.01604	C\T
		Hic_asm_2	68886304	5.13256	C\T
		Hic_asm_2	68947035	5.02478	A\T
		Hic_asm_2	69434383	6.41233	C\T
		Hic_asm_2	69492022	5.94174	G\A
		Hic_asm_2	70924081	5.578	C\T
		Hic_asm_2	72148341	5.16252	C\A
		Hic_asm_2	72808838	5.30169	T\C
		Hic_asm_2	80154698	5.4361	G\A
		Hic_asm_2	80277510	5.44531	G\T
		Hic_asm_2	88336601	6.16796	G\T
		Hic_asm_5	180209583	5.7076	G\A
		Hic_asm_5	180278056	5.42777	C\A
		Hic_asm_5	180498234	5.4506	A\G
		Hic_asm_5	180585758	5.03148	G\A
		Hic_asm_5	180834388	5.10887	C\A
		Hic_asm_5	181188482	6.17201	T\A
		Hic_asm_5	181310772	5.42916	G\T
		Hic_asm_5	181365439	5.66866	T\G
		Hic_asm_5	181412721	6.0408	C\T
		Hic_asm_5	181522571	5.48672	G\A
		Hic_asm_5	181572558	7.17256	C\T
		Hic_asm_8	39699706	5.25532	C\T
		Hic_asm_8	39724662	5.48789	G\A
		Hic_asm_8	39812468	5.849	T\C
		Hic_asm_8	39863145	5.03857	C\T
		Hic_asm_8	39914803	5.3625	G\A
		Hic_asm_8	39938827	5.28355	C\A
		Hic_asm_8	39978220	5.0552	C\T
		Hic_asm_8	40007017	5.51595	A\T
		Hic_asm_8	42155622	5.68803	A\C
		Hic_asm_19	105680427	6.18208	C\T
		Hic_asm_19	105748220	5.45249	G\A
		Hic_asm_19	105779917	5.12774	A\C
		Hic_asm_19	105882788	5.63924	C\T
		Hic_asm_19	105920339	5.74341	C\T
		Hic_asm_19	105974927	5.1319	T\C
		Hic_asm_19	106008437	5.29714	C\T
		Hic_asm_19	106036411	5.07543	T\C
		Hic_asm_19	106067401	5.60353	C\T
		Hic_asm_19	106106186	6.19173	G\T
		Hic_asm_19	106139165	6.34065	G\A
		Hic_asm_19	106206269	6.23324	G\A
		Hic_asm_19	106237827	6.04535	A\G
		Hic_asm_19	106286021	6.16593	T\C
		Hic_asm_19	106324167	5.15773	A\C
		Hic_asm_19	106354263	5.4602	C\T
		Hic_asm_19	106390002	5.919	G\A
		Hic_asm_19	106459776	6.27628	G\A
		Hic_asm_19	106497394	6.10119	G\A
		Hic_asm_19	106591024	5.47176	T\C
		Hic_asm_19	106707717	5.28956	C\T
		Hic_asm_19	106809724	6.59438	G\T
		Hic_asm_19	106883876	7.66401	C\T
		Hic_asm_19	106941646	6.54929	G\T
		Hic_asm_19	107018193	5.92481	G\A
		Hic_asm_19	107106072	5.16726	A\G
		Hic_asm_19	107194921	5.16721	C\T
		Hic_asm_19	107246142	5.05511	G\T
		Hic_asm_19	107317860	6.47582	G\A
		Hic_asm_19	107355713	5.81957	C\T
		Hic_asm_19	107397173	5.12172	C\A
		Hic_asm_19	107433156	5.57876	A\G
		Hic_asm_19	107514421	5.68386	C\T
		Hic_asm_19	107547966	6.14103	C\G
		Hic_asm_19	107586648	5.72815	C\T
		Hic_asm_19	107613483	5.09327	A\G
		Hic_asm_19	107646522	6.3589	C\G
		Hic_asm_19	107710668	5.5397	T\C
		Hic_asm_19	107767416	5.10458	T\A
		Hic_asm_19	107818661	5.26622	C\T
		Hic_asm_19	107886326	5.93072	G\A
		Hic_asm_19	107951386	5.28055	T\C
		Hic_asm_19	107972090	6.16553	T\C
		Hic_asm_19	108020284	6.18041	A\G
		Hic_asm_19	108079929	6.30758	T\A
		Hic_asm_19	108155866	6.03599	A\C
		Hic_asm_19	108204997	5.58003	G\A
		Hic_asm_19	108278610	5.9905	T\C
		Hic_asm_19	108383170	6.47929	G\T
		Hic_asm_19	108416514	5.17359	T\G
		Hic_asm_19	108471267	5.40502	A\G
		Hic_asm_19	108527632	5.87778	A\C
		Hic_asm_19	108601667	6.08235	G\C
		Hic_asm_19	108659727	6.28199	C\T
		Hic_asm_19	108700079	6.57291	A\T
		Hic_asm_19	108734854	5.3813	A\G
		Hic_asm_19	108783934	5.86634	G\A
		Hic_asm_19	108842950	5.27676	T\C
		Hic_asm_19	108902858	6.25384	A\G
		Hic_asm_19	108985030	5.05782	G\A
		Hic_asm_19	109126673	6.29254	T\A
		Hic_asm_19	109226302	6.2444	T\C
		Hic_asm_19	109289124	6.32064	G\T
		Hic_asm_19	109318417	5.14449	T\C
		Hic_asm_19	109357012	6.26543	C\T
		Hic_asm_19	109414536	6.57056	A\G
		Hic_asm_19	109463041	5.78445	T\C
		Hic_asm_19	109518451	5.76841	T\C
		Hic_asm_19	109593025	5.40423	A\G
		Hic_asm_19	109615394	5.77731	G\T
		Hic_asm_19	109671745	6.45918	G\A
		Hic_asm_19	109737534	5.07109	A\G
		Hic_asm_19	109769772	5.67573	T\C
		Hic_asm_19	109815610	6.12163	A\G
		Hic_asm_19	109884693	5.87787	A\G
		Hic_asm_19	109926719	6.01497	A\T
		Hic_asm_19	109980455	6.92613	G\A
		Hic_asm_19	110042945	6.00615	A\G
		Hic_asm_19	110109992	6.09405	A\G
		Hic_asm_19	110184925	6.22592	T\C
		Hic_asm_19	110222375	5.77603	T\C
		Hic_asm_19	110376482	5.44976	C\A
		Hic_asm_19	110419321	5.6352	T\A
		Hic_asm_19	110519314	5.27832	A\G
		Hic_asm_19	110574935	5.4592	G\T
		Hic_asm_19	110644924	5.28628	A\G
		Hic_asm_19	110732294	5.22078	C\A
		Hic_asm_19	110760754	6.20273	T\C
		Hic_asm_19	110784685	5.14607	G\A
		Hic_asm_19	110888986	5.18116	G\A
		Hic_asm_19	110923104	5.93724	C\T
		Hic_asm_19	110985778	5.03117	G\A
		Hic_asm_19	111085286	5.21209	A\T
		Hic_asm_19	111152909	5.97521	A\G
		Hic_asm_19	134597721	5.5969	C\T
		Hic_asm_21	40031519	6.12451	A\G
		Hic_asm_21	40055807	5.12703	A\T
		Hic_asm_21	40122260	5.79793	G\A
		Hic_asm_21	40157661	5.7429	C\T
		Hic_asm_21	40232208	6.29823	C\G
		Hic_asm_21	40254470	6.1548	C\T
		Hic_asm_21	40451375	6.46046	A\G
		Hic_asm_21	44100560	5.30624	T\G
	Leaf thickness	Hic_asm_9	97381961	5.13	A\T
		Hic_asm_9	98045933	5.39	C\A
		Hic_asm_9	98197063	5.82	G\A
		Hic_asm_9	98296546	5.8	T\C
		Hic_asm_9	98327918	5.14	T\A
		Hic_asm_9	98359625	5.02	G\A
		Hic_asm_9	98388525	5.48	G\T
		Hic_asm_9	98747412	6.19	G\T
		Hic_asm_9	98797889	5.81	T\G
		Hic_asm_9	98906589	5.26	C\T
		Hic_asm_9	98961642	5.41	G\A
		Hic_asm_9	99031681	5.24	C\T
		Hic_asm_9	99081502	5.45	C\A
		Hic_asm_9	99114936	5.11	G\A
		Hic_asm_9	99147152	5.76	C\T
		Hic_asm_9	99554665	5.04	C\T
		Hic_asm_9	99884283	5.77	G\A
		Hic_asm_9	99951469	5.21	C\T
		Hic_asm_9	100125087	5.68	G\A
		Hic_asm_9	100166236	5.53	T\C
		Hic_asm_9	100207334	5.91	T\C
		Hic_asm_9	100260183	6.64	C\A
		Hic_asm_9	100291838	5.5	A\T
		Hic_asm_9	100322542	7.01	A\G
		Hic_asm_9	100410673	6.43	C\T
		Hic_asm_9	100463601	6.08	T\C
		Hic_asm_9	100547040	6.65	C\T
		Hic_asm_9	100609684	5.67	T\C
		Hic_asm_9	100636797	5.72	C\T
		Hic_asm_9	100657803	5.57	G\A
		Hic_asm_9	100686207	6.09	C\G
		Hic_asm_9	100720474	5.78	C\G
		Hic_asm_9	100745152	5.51	G\A
		Hic_asm_9	100864255	5.65	A\G
		Hic_asm_9	100955425	5.01	C\A
		Hic_asm_9	101050332	5.01	C\T
		Hic_asm_9	101082358	5.54	T\A
		Hic_asm_9	101168839	5.14	G\T
		Hic_asm_9	101206970	5.85	G\A
		Hic_asm_9	101251883	6.07	A\G
		Hic_asm_9	101278605	5.88	C\T
		Hic_asm_9	101323935	5.23	C\G
		Hic_asm_9	101357031	6.16	G\A
		Hic_asm_9	101419797	6.03	G\A

## Sheet: Supplementary Table 5
	Supplementary Table 5 SNP markers obtained in F2 population
	Marker Type	Numbers
	lm x ll	204268
	cc x ab	47
	hk x hk	1010978
	ef x eg	1242
	nn x np	218975
	ab x cd	0
	aa x bb	311687
	ab x cc	41
	Total markers:	1747238

## Sheet: Supplmentary Table 6
	Supplementary Table 6 Genotype and phenotype information corresponding to LVD07, LF11
	LVD07				LF11
	Number（The genotype is TT）	Average of lateral vein diameter	Number（The genotype is GG ）	Average of lateral vein diameter	Number（The genotype is GG）	Average of leaf flatness	Number（The genotype is AA）	Average of leaf flatness
	128	1.84	166	1.73	23	1.33	110	1
	64	1.56	43	1.59	171	1.5	82	1.33
	34	1.51	173	1.33	106	1.5	114	1.5
	25	2.17	171	1.63	13	1.67	130	2
	110	2.02	177	1.95	46	1.67	81	2
	95	1.67	88	1.51	63	2	83	2
	65	1.97	103	1.56	28	2	92	2
	72	1.87	122	1.83	107	2	12	2.33
	69	1.88	102	1.31	185	2	103	2.5
	124	1.57	74	1.48	147	2	75	2.67
	63	1.55	73	1.42	184	2	71	2.67
	131	1.79	87	1.59	108	2	80	3.33
	148	1.63			52	2	104	3.5
	180	1.53			113	2
	7	1.63			183	2
	91	1.93			40	2
	99	1.62			49	2
	109	2.04			1	2
	80	1.84			37	2
	26	1.81			139	2
	13	1.61			112	2
	75	1.79			188	2
	23	1.79			187	2
	118	1.81			95	2.33
	119	2.13			2	2.33
	144	1.79			77	2.33
	90	1.79			36	2.33
	2	1.72			44	2.33
	165	1.69			98	2.33
	125	2.02			64	2.5
	97	1.59			65	2.5
	51	1.58			173	2.5
	141	2.02			56	2.5
	12	1.67			53	2.5
	86	1.77			117	2.5
	114	2.16			179	2.5
	28	1.76			137	2.5
	107	1.82			54	2.5
	32	1.79			99	2.67
	136	1.99			90	2.67
	145	1.59			32	2.67
	56	1.94			39	2.67
	185	1.59			67	2.67
	58	1.72			15	2.67
	14	1.84			20	2.67
	159	1.6			17	2.67
	39	1.77			31	2.67
	67	2.22			22	2.67
	5	1.87			35	2.67
	156	1.61			47	2.67
	15	1.89			4	2.67
	149	1.58			96	2.67
	20	1.82			94	2.67
	132	1.7			124	3
	158	1.66			91	3
	27	1.9			109	3
	33	1.59			118	3
	53	1.59			125	3
	55	1.79			141	3
	76	1.67			176	3
	147	1.78			58	3
	135	1.79			14	3
	127	1.93			156	3
	57	1.84			27	3
	66	1.68			33	3
	105	2.3			55	3
	129	1.62			76	3
	186	1.59			135	3
	117	2.21			127	3
	62	1.53			129	3
	167	1.68			30	3
	93	1.81			42	3
	30	2.01			177	3
	42	1.91			133	3
	130	1.64			19	3
	170	1.79			61	3
	120	1.82			163	3
	100	1.55			6	3
	111	2.25			174	3
	184	1.73			89	3
	121	1.69			24	3
	17	1.91			45	3
	133	2			11	3
	31	1.59			168	3
	169	1.88			68	3
	19	1.74			29	3
	108	1.78			153	3
	61	2.04			34	3.33
	52	1.89			26	3.33
	140	1.73			132	3.33
	182	1.68			120	3.33
	9	1.64			41	3.33
	82	1.93			38	3.33
	22	1.53			8	3.33
	35	1.88			70	3.33
	160	1.77			18	3.33
	150	1.64			126	3.33
	6	1.8			166	3.5
	181	1.69			148	3.5
	77	1.78			180	3.5
	41	1.68			51	3.5
	174	1.95			136	3.5
	81	1.72			159	3.5
	47	1.7			66	3.5
	164	1.64			105	3.5
	142	1.63			62	3.5
	113	1.79			111	3.5
	106	2.34			169	3.5
	183	1.63			140	3.5
	10	2.12			160	3.5
	101	1.55			150	3.5
	89	1.63			181	3.5
	50	1.82			164	3.5
	71	1.58			50	3.5
	4	1.64			152	3.5
	38	1.79			115	3.5
	24	2.07			60	3.5
	36	1.64			157	3.5
	45	1.95			155	3.5
	152	1.67			162	3.5
	40	1.61			138	3.5
	49	1.68			134	3.5
	116	1.88			128	3.67
	83	1.81			72	3.67
	115	1.88			131	3.67
	11	1.86			43	3.67
	178	2.01			97	3.67
	8	1.61			5	3.67
	151	1.65			123	3.67
	70	1.71			101	3.67
	60	1.77			154	4
	18	1.8			69	4
	84	1.62			119	4
	92	1.83			145	4
	16	2.12			167	4
	96	1.6			170	4
	46	1.56			121	4
	179	1.7			116	4
	94	1.49			151	4
	155	1.66			16	4
	162	1.65			146	4
	1	1.52			161	4
	37	1.59			59	4
	146	1.9
	137	1.88
	54	2.14
	168	1.62
	48	1.84
	126	1.99
	161	1.66
	139	1.69
	112	2.04
	98	1.88
	138	2.05
	21	1.89
	134	1.93
	79	1.68
	68	1.92
	59	1.58
	3	1.97
	29	1.8
	153	1.63
	188	1.59
	187	1.59

## Sheet: Supplementary Table 7
	Supplementary Table 7 Germplasms used to verify the KASP markers LVD07,LF11
	LVD07				LF11
	Number（The genotype is TT）	Average of lateral vein diameter	Number（The genotype is GG ）	Average of lateral vein diameter	Number（The genotype is GG）	Average of leaf flatness	Number（The genotype is AA）	Average of leaf flatness
	102	1.31	106	2.34	145	4	110	1
	173	1.33	105	2.3	167	4	82	1.33
	73	1.42	111	2.25	170	4	114	1.5
	74	1.48	67	2.22	121	4	130	2
	88	1.51	117	2.21	116	4	81	2
	103	1.56	25	2.17	151	4	83	2
	43	1.59	114	2.16	16	4	92	2
	87	1.59	54	2.14	146	4	12	2.33
	171	1.63	119	2.13	161	4	103	2.5
	166	1.73	10	2.12	59	4	75	2.67
